# Supplementary material for: Dynamically tuning friction at the graphene interface using the field effect
Source: Nat Commun. 2023 Sep 19;14:5801. doi: 10.1038/s41467-023-41375-7 (PMC10509204; doi:10.1038/s41467-023-41375-7)
Supplement: Supplementary file 3 — Source Data [file 41467_2023_41375_MOESM3_ESM.xlsx]

## Sheet: Figure 1b
Figure 1b		Wavenumber (cm-1)	Raman intensity (count)
Raman characterization of graphene FET		1100.01	56.1391
		1102.9	55.3223
		1105.79	48.3968
		1108.67	59.6326
		1111.56	62.509
		1114.45	57.3902
		1117.34	63.5007
		1120.23	66.5408
		1123.11	61.1057
		1126	59.1641
		1128.89	60.0607
		1131.78	61.7939
		1134.67	58.1809
		1137.55	55.1061
		1140.44	55.4969
		1143.33	56.2667
		1146.22	55.7039
		1149.11	58.5145
		1152	62.8572
		1154.88	58.7961
		1157.77	48.77
		1160.66	55.4294
		1163.55	59.8562
		1166.44	56
		1169.32	56.5697
		1172.21	59.0605
		1175.1	59.9313
		1177.99	55.1855
		1180.88	54
		1183.76	55.0922
		1186.65	53.9096
		1189.54	52.4525
		1192.43	54.8559
		1195.32	49.2901
		1198.2	56.2751
		1201.09	60.1331
		1203.98	64.9427
		1206.87	63.2824
		1209.76	59.1888
		1212.64	59.6829
		1215.53	61.358
		1218.42	47.6197
		1221.31	65.1288
		1224.2	57.6142
		1227.09	58.2927
		1229.97	59.465
		1232.86	60.2355
		1235.75	57.0868
		1238.64	47.4937
		1241.53	59.8675
		1244.41	57.2343
		1247.3	60.2015
		1250.19	64.394
		1253.08	58.1919
		1255.97	55.9316
		1258.85	63.5295
		1261.74	69.3921
		1264.63	70.6209
		1267.52	66.2182
		1270.41	60.1429
		1273.29	61.1533
		1276.18	63.7966
		1279.07	67.4017
		1281.96	67.8271
		1284.85	63.2678
		1287.73	60.6202
		1290.62	58.0569
		1293.51	63.3529
		1296.4	64.7755
		1299.29	59.7287
		1302.18	72.7404
		1305.06	72.3327
		1307.95	57.7384
		1310.84	64.0396
		1313.73	57.1375
		1316.62	69.5342
		1319.5	73.4082
		1322.39	77.6903
		1325.28	66.511
		1328.17	59
		1331.06	67.7455
		1333.94	79.2914
		1336.83	75.8615
		1339.72	80.5409
		1342.61	88.5297
		1345.5	92.3446
		1348.38	82.8517
		1351.27	83.2973
		1354.16	75.941
		1357.05	76.5914
		1359.94	93
		1362.82	89.2079
		1365.71	71.6908
		1368.6	81.4838
		1371.49	81.1559
		1374.38	74.3802
		1377.27	70.7455
		1380.15	76.2305
		1383.04	80.7656
		1385.93	82.3443
		1388.82	89.4097
		1391.71	85.9265
		1394.59	75.2053
		1397.48	80.26
		1400.37	71.7516
		1403.26	70.9952
		1406.15	72.5597
		1409.03	76.6372
		1411.92	75.052
		1414.81	65.9633
		1417.7	73.6947
		1420.59	83.6641
		1423.47	75.5961
		1426.36	65.034
		1429.25	71.0029
		1432.14	76.4995
		1435.03	72.7752
		1437.91	68
		1440.8	65.7696
		1443.69	63.3884
		1446.58	73.7386
		1449.47	86.8198
		1452.36	76.0268
		1455.24	71.7434
		1458.13	66.7149
		1461.02	62.5419
		1463.91	64.6059
		1466.8	69.2481
		1469.68	73.2208
		1472.57	73.4058
		1475.46	57.4825
		1478.35	61.0232
		1481.24	61.9257
		1484.12	66.1419
		1487.01	65.5372
		1489.9	66.2695
		1492.79	65.9232
		1495.68	63.6723
		1498.56	60.6116
		1501.45	62.5292
		1504.34	73.9664
		1507.23	62.8154
		1510.12	60.099
		1513	60
		1515.89	63.8967
		1518.78	73.2285
		1521.67	74.0382
		1524.56	70.0016
		1527.45	62.7072
		1530.33	63.1822
		1533.22	81.4451
		1536.11	80.7772
		1539	66.437
		1541.89	76.4332
		1544.77	73.5697
		1547.66	73
		1550.55	79.7725
		1553.44	83
		1556.33	83.9956
		1559.21	89.4956
		1562.1	98.8781
		1564.99	110.553
		1567.88	129.143
		1570.77	132.845
		1573.65	180.302
		1576.54	222.471
		1579.43	291.443
		1582.32	368.734
		1585.21	467.73
		1588.09	570.623
		1590.98	616.522
		1593.87	572.603
		1596.76	470.352
		1599.65	349.251
		1602.54	214.609
		1605.42	169.371
		1608.31	144.629
		1611.2	124.172
		1614.09	114.818
		1616.98	101.277
		1619.86	98.4279
		1622.75	91.0776
		1625.64	92.2984
		1628.53	98.2247
		1631.42	88.8388
		1634.3	90.8017
		1637.19	86.4699
		1640.08	60.2244
		1642.97	65.7414
		1645.86	61.6138
		1648.74	61.7975
		1651.63	60.5634
		1654.52	51.6852
		1657.41	50.3652
		1660.3	47.6923
		1663.18	49.6899
		1666.07	59.0364
		1668.96	53.7503
		1671.85	49.8274
		1674.74	49.0961
		1677.62	50.1786
		1680.51	58.4908
		1683.4	48.5868
		1686.29	50.1699
		1689.18	51.7175
		1692.07	53.285
		1694.95	51.1603
		1697.84	48.5061
		1700.73	46.7396
		1703.62	45.3467
		1706.51	45.7265
		1709.39	46.2014
		1712.28	50.8723
		1715.17	50.2223
		1718.06	53.9349
		1720.95	44.8779
		1723.83	44
		1726.72	43.2299
		1729.61	46.4975
		1732.5	48
		1735.39	48.5587
		1738.27	45.5766
		1741.16	41.1606
		1744.05	40.7014
		1746.94	42.282
		1749.83	42.7864
		1752.71	41.709
		1755.6	40.5442
		1758.49	46.9178
		1761.38	39.4547
		1764.27	44.2582
		1767.16	43.3802
		1770.04	50.437
		1772.93	48.255
		1775.82	46
		1778.71	44.9058
		1781.6	47.8576
		1784.48	49.0767
		1787.37	45.3533
		1790.26	44.5522
		1793.15	42.5842
		1796.04	47.837
		1798.92	46.5
		1801.81	41.9254
		1804.7	40.0502
		1807.59	43.6516
		1810.48	41.4465
		1813.36	45.7387
		1816.25	49.1874
		1819.14	45.989
		1822.03	42.7839
		1824.92	45.2876
		1827.8	46.0474
		1830.69	43.1422
		1833.58	43.8503
		1836.47	47.3112
		1839.36	46.2312
		1842.25	43.1403
		1845.13	52.1372
		1848.02	53
		1850.91	52.7768
		1853.8	43.346
		1856.69	54.8216
		1859.57	50.8812
		1862.46	48.4056
		1865.35	49.484
		1868.24	52.7473
		1871.13	47.6817
		1874.01	43.4225
		1876.9	45.0937
		1879.79	51.227
		1882.68	53.9186
		1885.57	48.4597
		1888.45	41.8299
		1891.34	39.8346
		1894.23	47.1785
		1897.12	43.3849
		1900.01	41.6333
		1902.89	55.4376
		1905.78	45.0001
		1908.67	47.8477
		1911.56	50.698
		1914.45	49.3015
		1917.34	45.0004
		1920.22	45.5011
		1923.11	43.1927
		1926	44.6141
		1928.89	50.2365
		1931.78	51.8853
		1934.66	49.4706
		1937.55	48.4625
		1940.44	49.8312
		1943.33	50.2621
		1946.22	45.7704
		1949.1	42.8798
		1951.99	51.8431
		1954.88	47.0689
		1957.77	44.2697
		1960.66	50.8397
		1963.54	39.9474
		1966.43	39.0503
		1969.32	44.79
		1972.21	46.8439
		1975.1	43.485
		1977.98	49.6904
		1980.87	48.6174
		1983.76	50.2575
		1986.65	51.7107
		1989.54	53.3389
		1992.42	55.2574
		1995.31	50.1172
		1998.2	52.0268
		2001.09	53.4449
		2003.98	51.8738
		2006.87	50.9944
		2009.75	47.3906
		2012.64	50.4638
		2015.53	49.9841
		2018.42	43.1356
		2021.31	55.9062
		2024.19	59.9884
		2027.08	50.3561
		2029.97	41.7441
		2032.86	40.1836
		2035.75	42.5041
		2038.63	51
		2041.52	51
		2044.41	44.3492
		2047.3	40.3374
		2050.19	47.9338
		2053.07	48.1522
		2055.96	46.3714
		2058.85	38.1877
		2061.74	41.2391
		2064.63	40.852
		2067.51	44.1032
		2070.4	47.3042
		2073.29	43.0346
		2076.18	44.1268
		2079.07	53.1465
		2081.96	47.9557
		2084.84	42.4916
		2087.73	45.062
		2090.62	43.1208
		2093.51	42.4105
		2096.4	43.7634
		2099.28	46.4132
		2102.17	47.6992
		2105.06	45.8924
		2107.95	46.9194
		2110.84	43.2695
		2113.72	42.7343
		2116.61	49.1903
		2119.5	50.4928
		2122.39	53.1386
		2125.28	52.9768
		2128.16	44.9114
		2131.05	43.936
		2133.94	43.3956
		2136.83	52.8553
		2139.72	44.0688
		2142.61	47.8761
		2145.49	55.5682
		2148.38	53.2284
		2151.27	46.6893
		2154.16	41.6023
		2157.05	41.8584
		2159.93	39.4887
		2162.82	40.6322
		2165.71	44.9795
		2168.6	44.4486
		2171.49	44
		2174.37	45.4734
		2177.26	53.174
		2180.15	49.7104
		2183.04	39.5152
		2185.93	39.9752
		2188.81	45.869
		2191.7	48.6276
		2194.59	43.5048
		2197.48	40
		2200.37	44.0439
		2203.25	45.8764
		2206.14	43.9076
		2209.03	50.9642
		2211.92	54.3877
		2214.81	51
		2217.69	50.0254
		2220.58	46.6331
		2223.47	46.2994
		2226.36	44.0867
		2229.25	45.3795
		2232.14	51.627
		2235.02	48.6378
		2237.91	47.4208
		2240.8	40.4554
		2243.69	41.0025
		2246.58	48.5525
		2249.46	52.2917
		2252.35	51.6887
		2255.24	48.9838
		2258.13	41.9755
		2261.02	43.3671
		2263.9	42.9242
		2266.79	43.501
		2269.68	41.7499
		2272.57	46
		2275.46	46
		2278.34	46
		2281.23	44.6815
		2284.12	43.8346
		2287.01	53.0082
		2289.9	57.2339
		2292.78	57.3731
		2295.67	44.3405
		2298.56	39.9295
		2301.45	43.4571
		2304.34	45.8999
		2307.23	48.5564
		2310.11	51.1589
		2313	62.3213
		2315.89	48.3572
		2318.78	46.425
		2321.67	44.4125
		2324.55	35.4089
		2327.44	51.1634
		2330.33	47.1654
		2333.22	45.457
		2336.11	49.5406
		2338.99	44.6277
		2341.88	48.0534
		2344.77	51.3638
		2347.66	47.7177
		2350.55	42.5684
		2353.43	41.6546
		2356.32	45.3262
		2359.21	50.2241
		2362.1	51
		2364.99	51.6943
		2367.87	53.2931
		2370.76	50.7599
		2373.65	50.4903
		2376.54	51.2476
		2379.43	48.7436
		2382.32	47.7377
		2385.2	48.8805
		2388.09	52.0731
		2390.98	46.7175
		2393.87	49.7727
		2396.76	56.0206
		2399.64	52.3662
		2402.53	57.1684
		2405.42	49.0572
		2408.31	46.9977
		2411.2	52.7124
		2414.08	57.41
		2416.97	62.1784
		2419.86	63.0109
		2422.75	57.6152
		2425.64	57.7928
		2428.52	57.7758
		2431.41	58.5217
		2434.3	64.5975
		2437.19	63.5412
		2440.08	71.3187
		2442.96	82.2729
		2445.85	78.4604
		2448.74	83.5084
		2451.63	94.7396
		2454.52	105.718
		2457.41	112.28
		2460.29	122.875
		2463.18	116.267
		2466.07	103.428
		2468.96	110.796
		2471.85	104.41
		2474.73	89.8807
		2477.62	86.6651
		2480.51	87
		2483.4	75.0613
		2486.29	85.8734
		2489.17	80.1402
		2492.06	87.4134
		2494.95	86.3125
		2497.84	75.3805
		2500.73	67.241
		2503.61	69.3772
		2506.5	82.1199
		2509.39	70.6811
		2512.28	76.2847
		2515.17	67.6696
		2518.05	73.6947
		2520.94	71.0596
		2523.83	75.9576
		2526.72	65.9157
		2529.61	63.1589
		2532.5	65.9218
		2535.38	64.689
		2538.27	61.3547
		2541.16	57.3107
		2544.05	59.9102
		2546.94	63.1637
		2549.82	62.1269
		2552.71	66.1001
		2555.6	61.209
		2558.49	70.2807
		2561.38	70.9058
		2564.26	68.1348
		2567.15	71.6314
		2570.04	72.2489
		2572.93	71.4043
		2575.82	66.5159
		2578.7	66.3539
		2581.59	68.0754
		2584.48	63.2227
		2587.37	69.4951
		2590.26	77.2855
		2593.14	74.86
		2596.03	85.2953
		2598.92	79.4041
		2601.81	75.2087
		2604.7	77.4773
		2607.59	89.1863
		2610.47	81.1487
		2613.36	92.1034
		2616.25	101.702
		2619.14	91.0247
		2622.03	99.4763
		2624.91	111.383
		2627.8	117.596
		2630.69	133.805
		2633.58	153.478
		2636.47	152.031
		2639.35	178.095
		2642.24	210.365
		2645.13	245.379
		2648.02	297.401
		2650.91	354.889
		2653.79	416.993
		2656.68	483.252
		2659.57	584.125
		2662.46	711.017
		2665.35	845.272
		2668.23	977.392
		2671.12	1144.11
		2674.01	1345.1
		2676.9	1465.54
		2679.79	1550.36
		2682.67	1659.78
		2685.56	1594.71
		2688.45	1570.25
		2691.34	1385.32
		2694.23	1295.14
		2697.12	1129.69
		2700	906.598
		2702.89	764.377
		2705.78	670.198
		2708.67	539.999
		2711.56	444.297
		2714.44	357.26
		2717.33	321.663
		2720.22	282.647
		2723.11	252.832
		2726	216.503
		2728.88	187.74
		2731.77	173.858
		2734.66	154.157
		2737.55	143.277
		2740.44	127.208
		2743.32	108.396
		2746.21	111.878
		2749.1	85.4983
		2751.99	102.497
		2754.88	105.804
		2757.76	92
		2760.65	90.2733
		2763.54	87.4182
		2766.43	92.6418
		2769.32	86.2002
		2772.21	78
		2775.09	79.0555
		2777.98	75.9035
		2780.87	70.4293
		2783.76	73.2043
		2786.65	68.1663
		2789.53	67.6365
		2792.42	62.7343
		2795.31	65.7495
		2798.2	66
		2801.09	65.77
		2803.97	61.8816
		2806.86	63.6953
		2809.75	73.3448
		2812.64	65.9104
		2815.53	65.073
		2818.41	59.5713
		2821.3	56.5404
		2824.19	59.5554
		2827.08	61.5219
		2829.97	68.2062
		2832.85	66.0112
		2835.74	61.5587
		2838.63	79.4641
		2841.52	64.9879
		2844.41	67.9088
		2847.3	59.9219
		2850.18	59.2905
		2853.07	60.1472
		2855.96	60.0916
		2858.85	69.0478
		2861.74	67.6569
		2864.62	63.9738
		2867.51	71.1189
		2870.4	61.5934
		2873.29	66.9359
		2876.18	63.7917
		2879.06	65.1911
		2881.95	55.9892
		2884.84	67.7647
		2887.73	60.108
		2890.62	61.4939
		2893.5	59.7994
		2896.39	66.1804
		2899.28	60.8763
		2902.17	55.8431
		2905.06	55.016
		2907.94	55.2846
		2910.83	59.5864
		2913.72	61.7222
		2916.61	61.2013
		2919.5	64.5009
		2922.39	60.2375
		2925.27	53.4159
		2928.16	65.9207
		2931.05	57
		2933.94	57.7946
		2936.83	57.5935
		2939.71	54.2698
		2942.6	59.5219
		2945.49	62.4166
		2948.38	61.3359
		2951.27	62.49
		2954.15	50.6015
		2957.04	72.5193
		2959.93	47.2624
		2962.82	57.0735
		2965.71	58.3125
		2968.59	60.9601
		2971.48	60.1127
		2974.37	56.8968
		2977.26	60.0566
		2980.15	58.8895
		2983.03	57.02
		2985.92	51.2527
		2988.81	47.4937
		2991.7	60.8335
		2994.59	54.0759
		2997.48	61.9029
		3000.36	60.446
		3003.25	56.361
		3006.14	53.4481
		3009.03	55.5487
		3011.92	55
		3014.8	56.2613
		3017.69	62.7672
		3020.58	54.4468
		3023.47	61.9333
		3026.36	62.0053
		3029.24	44.5623
		3032.13	59.2075
		3035.02	50.4557
		3037.91	49
		3040.8	49.9181
		3043.68	50.4469
		3046.57	48.0573
		3049.46	48.4849
		3052.35	53.1886
		3055.24	47.4663
		3058.12	51.2942
		3061.01	60.8741
		3063.9	57.9946
		3066.79	52.2804
		3069.68	51.2396
		3072.56	48.5797
		3075.45	61.4446
		3078.34	57.2945
		3081.23	53
		3084.12	46.6101
		3087.01	59.9095
		3089.89	53
		3092.78	51.2803
		3095.67	45.6326
		3098.56	48.2543
		3101.45	55.7253
		3104.33	56.0135
		3107.22	53
		3110.11	55.4888
		3113	55.0661
		3115.89	54.3044
		3118.77	61.001
		3121.66	57.2339
		3124.55	58.3424
		3127.44	49.8388
		3130.33	56.5295
		3133.21	57.3073
		3136.1	52.0981
		3138.99	50.1117
		3141.88	56.9734
		3144.77	52.2681
		3147.65	47.7096
		3150.54	54
		3153.43	52.2688
		3156.32	53.2582
		3159.21	59.9238
		3162.1	57.4111
		3164.98	51.618
		3167.87	51
		3170.76	48.1005
		3173.65	50.2781
		3176.54	53.6944
		3179.42	58.4795
		3182.31	61.3537
		3185.2	50.6517
		3188.09	51.1326
		3190.98	52
		3193.86	63.9286
		3196.75	56.9203
		3199.64	45.9604
		3202.53	55.3638
		3205.42	55.0378
		3208.3	53.4013
		3211.19	52.2829
		3214.08	59.5226
		3216.97	57.1798
		3219.86	56.8889
		3222.74	67.0298
		3225.63	63.3145
		3228.52	66.6123
		3231.41	72.2264
		3234.3	82.8173
		3237.19	82.9981
		3240.07	92.1517
		3242.96	104.045
		3245.85	109.551
		3248.74	131.708
		3251.63	135.999
		3254.51	137.589
		3257.4	139.661
		3260.29	130.335
		3263.18	105.887
		3266.07	90.3367
		3268.95	73.2642
		3271.84	61.7883
		3274.73	63.8721
		3277.62	60.4464
		3280.51	60.6819
		3283.39	58.5678
		3286.28	53.2979
		3289.17	57.1589
		3292.06	46.8008
		3294.95	53.3064
		3297.83	51.6873
		3300.72	48.5279
		3303.61	51.5497
		3306.5	43.2843
		3309.39	50.9143
		3312.28	51.741
		3315.16	54.6864
		3318.05	45.2605
		3320.94	43.6282
		3323.83	46.6607
		3326.72	53.3678
		3329.6	50.3425
		3332.49	52.0681
		3335.38	50.9543
		3338.27	43
		3341.16	43.4791
		3344.04	48.9372
		3346.93	50.489
		3349.82	48.211
		3352.71	37.3009
		3355.6	46
		3358.48	45.3732
		3361.37	43.0914
		3364.26	47.3572
		3367.15	45.8428
		3370.04	45.7569
		3372.92	54.9166
		3375.81	49.8531
		3378.7	45.8406
		3381.59	51.3512
		3384.48	53
		3387.36	45.6086
		3390.25	47.4216
		3393.14	49.6482
		3396.03	38.8766
		3398.92	43.9649
		3401.81	43.6596
		3404.69	44.0769
		3407.58	52.8678
		3410.47	47.7098
		3413.36	46.8814
		3416.25	45.625
		3419.13	47.2844
		3422.02	46.5078
		3424.91	45.6839
		3427.8	49.0442
		3430.69	50
		3433.57	50.2226
		3436.46	44.2631
		3439.35	45
		3442.24	47.2743
		3445.13	52.6098
		3448.01	53.1243
		3450.9	54.7006
		3453.79	46.2919
		3456.68	49.9618
		3459.57	43.0285
		3462.46	47.163
		3465.34	43.7277
		3468.23	40.07
		3471.12	43.9783
		3474.01	51.84
		3476.9	49.6182
		3479.78	46.9838
		3482.67	44.4626
		3485.56	55.8217
		3488.45	50.9243
		3491.34	48.3479
		3494.22	46.5733
		3497.11	53.1172
		3500	53.2797

## Sheet: Figure 1c
Figure 1c		Main Figure	N2 forward-reverse		Vsd=50mV			Figure Inset	N2 forward-reverse mobility			Vsd=50mV
Example I-V curve			Forward		Reverse				Forward		Reverse
			Vg	ISD	Vg	ISD			Vg	mobility	Vg	mobility
			0.30303	2.99093e-05	29.697	1.11436e-05			0.30303	4250.43	29.697	2339.21
			0.60606	2.95845e-05	29.3939	1.09936e-05			0.60606	4244.03	29.3939	2216.56
			0.90909	2.92717e-05	29.0909	1.08255e-05			0.90909	4237.63	29.0909	2093.92
			1.21212	2.89408e-05	28.7879	1.06832e-05			1.21212	4231.22	28.7879	1971.27
			1.51515	2.86409e-05	28.4849	1.05346e-05			1.51515	4224.82	28.4849	1848.63
			1.81818	2.82927e-05	28.1818	1.04156e-05			1.81818	4218.42	28.1818	1725.98
			2.12121	2.79934e-05	27.8788	1.02731e-05			2.12121	4212.02	27.8788	1603.34
			2.42424	2.76461e-05	27.5758	1.01571e-05			2.42424	4205.61	27.5758	1480.7
			2.72727	2.73498e-05	27.2727	1.0053e-05			2.72727	4199.21	27.2727	1358.05
			3.0303	2.70152e-05	26.9697	9.93931e-06			3.0303	4192.81	26.9697	1235.41
			3.33333	2.66942e-05	26.6667	9.85491e-06			3.33333	4186.4	26.6667	1112.76
			3.63636	2.63821e-05	26.3636	9.76825e-06			3.63636	4179.4	26.3636	986.75
			3.93939	2.60551e-05	26.0606	9.69279e-06			3.93939	4170.05	26.0606	856.872
			4.24242	2.57407e-05	25.7576	9.62198e-06			4.24242	4158.22	25.7576	721.301
			4.54546	2.54152e-05	25.4546	9.57453e-06			4.54546	4144.35	25.4546	583.468
			4.84849	2.51032e-05	25.1515	9.51874e-06			4.84849	4130.52	25.1515	439.07
			5.15152	2.47798e-05	24.8485	9.50742e-06			5.15152	4121.49	24.8485	288.397
			5.45455	2.44694e-05	24.5454	9.4856e-06			5.45455	4116.57	24.5454	137.781
			5.75758	2.41407e-05	24.2424	9.46224e-06			5.75758	4123.71	24.2424	18.2069
			6.06061	2.38347e-05	23.9394	9.4825e-06			6.06061	4133.19	23.9394	177.214
			6.36364	2.35506e-05	23.6364	9.48632e-06			6.36364	4159.4	23.6364	340.167
			6.66667	2.3222e-05	23.3333	9.53007e-06			6.66667	4195.82	23.3333	505.739
			6.9697	2.29243e-05	23.0303	9.55641e-06			6.9697	4241.7	23.0303	675.486
			7.27273	2.26169e-05	22.7273	9.63104e-06			7.27273	4294.13	22.7273	844.848
			7.57576	2.23274e-05	22.4242	9.68146e-06			7.57576	4355.08	22.4242	1018.59
			7.87879	2.19958e-05	22.1212	9.78327e-06			7.87879	4419.35	22.1212	1194.22
			8.18182	2.16861e-05	21.8182	9.87601e-06			8.18182	4485.04	21.8182	1366.34
			8.48485	2.13304e-05	21.5151	9.97841e-06			8.48485	4551.25	21.5151	1545.76
			8.78788	2.09754e-05	21.2121	1.01081e-05			8.78788	4612.49	21.2121	1721.88
			9.09091	2.06204e-05	20.9091	1.02354e-05			9.09091	4675.67	20.9091	1897.79
			9.39394	2.02172e-05	20.6061	1.0402e-05			9.39394	4732.63	20.6061	2072.57
			9.69697	1.98305e-05	20.303	1.05565e-05			9.69697	4778.99	20.303	2246.58
			10	1.94318e-05	20	1.07465e-05			10	4819.43	20	2418.17
			10.303	1.9058e-05	19.697	1.09251e-05			10.303	4851.49	19.697	2584.38
			10.6061	1.8654e-05	19.3939	1.11519e-05			10.6061	4869.58	19.3939	2751.07
			10.9091	1.8284e-05	19.0909	1.13682e-05			10.9091	4876.5	19.0909	2909.46
			11.2121	1.79056e-05	18.7879	1.15883e-05			11.2121	4875.74	18.7879	3069.35
			11.5152	1.75386e-05	18.4849	1.18506e-05			11.5152	4858	18.4849	3221.18
			11.8182	1.71851e-05	18.1818	1.20895e-05			11.8182	4837.07	18.1818	3366.9
			12.1212	1.68068e-05	17.8788	1.23744e-05			12.1212	4808.33	17.8788	3506.56
			12.4242	1.64466e-05	17.5758	1.26367e-05			12.4242	4772.75	17.5758	3639.15
			12.7273	1.60825e-05	17.2727	1.29434e-05			12.7273	4737.64	17.2727	3764.33
			13.0303	1.57321e-05	16.9697	1.32268e-05			13.0303	4701.97	16.9697	3883.06
			13.3333	1.53598e-05	16.6667	1.35357e-05			13.3333	4664.62	16.6667	3996.95
			13.6364	1.50236e-05	16.3636	1.38545e-05			13.6364	4623.88	16.3636	4096.98
			13.9394	1.46483e-05	16.0606	1.41726e-05			13.9394	4585.21	16.0606	4195.88
			14.2424	1.42903e-05	15.7576	1.45185e-05			14.2424	4539.87	15.7576	4285.19
			14.5455	1.39602e-05	15.4545	1.48426e-05			14.5455	4493.9	15.4545	4363.54
			14.8485	1.35977e-05	15.1515	1.51907e-05			14.8485	4437.34	15.1515	4437.4
			15.1515	1.32608e-05	14.8485	1.55337e-05			15.1515	4375.12	14.8485	4499.81
			15.4545	1.29201e-05	14.5455	1.58947e-05			15.4545	4306.63	14.5455	4555.04
			15.7576	1.25908e-05	14.2424	1.62338e-05			15.7576	4232.4	14.2424	4601.33
			16.0606	1.22569e-05	13.9394	1.66092e-05			16.0606	4151.1	13.9394	4644.59
			16.3636	1.19479e-05	13.6364	1.6977e-05			16.3636	4062	13.6364	4676.05
			16.6667	1.16307e-05	13.3333	1.73221e-05			16.6667	3967.51	13.3333	4701.01
			16.9697	1.13201e-05	13.0303	1.77057e-05			16.9697	3860.03	13.0303	4719.91
			17.2727	1.10329e-05	12.7273	1.80668e-05			17.2727	3749.67	12.7273	4732.25
			17.5758	1.07278e-05	12.4242	1.843e-05			17.5758	3633.12	12.4242	4737.16
			17.8788	1.0476e-05	12.1212	1.87993e-05			17.8788	3508.08	12.1212	4735.35
			18.1818	1.01918e-05	11.8182	1.91641e-05			18.1818	3379.13	11.8182	4725.81
			18.4849	9.94539e-06	11.5152	1.9516e-05			18.4849	3244.15	11.5152	4710.17
			18.7879	9.68921e-06	11.2121	1.98891e-05			18.7879	3102.11	11.2121	4691.92
			19.0909	9.45556e-06	10.9091	2.02591e-05			19.0909	2955.59	10.9091	4664.66
			19.3939	9.22418e-06	10.6061	2.06096e-05			19.3939	2807.08	10.6061	4642.95
			19.697	9.01461e-06	10.303	2.09699e-05			19.697	2649.84	10.303	4616.04
			20	8.82626e-06	10	2.1327e-05			20	2492.77	10	4588.14
			20.303	8.63624e-06	9.69697	2.16858e-05			20.303	2332.81	9.69697	4564.01
			20.6061	8.46517e-06	9.39394	2.2013e-05			20.6061	2170.79	9.39394	4540.83
			20.9091	8.29566e-06	9.09091	2.23664e-05			20.9091	2006.56	9.09091	4516.1
			21.2121	8.15094e-06	8.78788	2.26904e-05			21.2121	1839.27	8.78788	4496.51
			21.5151	8.0123e-06	8.48485	2.30273e-05			21.5151	1671.84	8.48485	4478.29
			21.8182	7.9037e-06	8.18182	2.33642e-05			21.8182	1503.79	8.18182	4457.62
			22.1212	7.79069e-06	7.87879	2.36852e-05			22.1212	1336.8	7.87879	4444.47
			22.4242	7.68972e-06	7.57576	2.405e-05			22.4242	1168.55	7.57576	4430.91
			22.7273	7.62415e-06	7.27273	2.4359e-05			22.7273	1004.49	7.27273	4419.8
			23.0303	7.53975e-06	6.9697	2.47117e-05			23.0303	840.715	6.9697	4412.73
			23.3333	7.48921e-06	6.66667	2.50509e-05			23.3333	678.628	6.66667	4406
			23.6364	7.43413e-06	6.36364	2.53939e-05			23.6364	516.033	6.36364	4401.09
			23.9394	7.42292e-06	6.06061	2.57179e-05			23.9394	357.682	6.06061	4394.84
			24.2424	7.3874e-06	5.75758	2.60706e-05			24.2424	203.598	5.75758	4393.08
			24.5454	7.39193e-06	5.45455	2.64045e-05			24.5454	52.7416	5.45455	4384.86
			24.8485	7.38669e-06	5.15152	2.67271e-05			24.8485	92.4054	5.15152	4378.77
			25.1515	7.40635e-06	4.84849	2.7082e-05			25.1515	238.877	4.84849	4370.82
			25.4546	7.44248e-06	4.54546	2.73918e-05			25.4546	379.16	4.54546	4360.04
			25.7576	7.47109e-06	4.24242	2.77339e-05			25.7576	515.932	4.24242	4351.48
			26.0606	7.52461e-06	3.93939	2.80738e-05			26.0606	649.658	3.93939	4337.65
			26.3636	7.57289e-06	3.63636	2.83934e-05			26.3636	778.201	3.63636	4324.8
			26.6667	7.65956e-06	3.33333	2.8716e-05			26.6667	900.862	3.33333	4314.6
			26.9697	7.72512e-06	3.0303	2.90513e-05			26.9697	1017.94	3.0303	4299.78
			27.2727	7.8125e-06	2.72727	2.93927e-05			27.2727	1134.89	2.72727	4286.54
			27.5758	7.90441e-06	2.42424	2.9701e-05			27.5758	1251.84	2.42424	4273.29
			27.8788	7.99871e-06	2.12121	3.0044e-05			27.8788	1368.78	2.12121	4260.05
			28.1818	8.12459e-06	1.81818	3.03642e-05			28.1818	1485.73	1.81818	4246.81
			28.4849	8.23462e-06	1.51515	3.06944e-05			28.4849	1602.68	1.51515	4233.57
			28.7879	8.36945e-06	1.21212	3.10071e-05			28.7879	1719.62	1.21212	4220.32
			29.0909	8.49164e-06	0.90909	3.13319e-05			29.0909	1836.57	0.90909	4207.08
			29.3939	8.64077e-06	0.60606	3.1647e-05			29.3939	1953.52	0.60606	4193.84
			29.697	8.7719e-06	0.30303	3.1983e-05			29.697	2070.46	0.30303	4180.6
			30	8.92794e-06	0	3.22718e-05			30	2187.41	0	4167.35

## Sheet: Figure 1d
Figure 1d		N2 forward-reverse discrete sweep			Vsd=1mV
Experiment sweep example		Forward		Reverse
		Vg	ISD	Vg	ISD
		0	5.46455e-07	100	9.13382e-07
		0	5.44906e-07	100	9.04441e-07
		0	5.39661e-07	100	8.87871e-07
		0	5.4419e-07	100	8.99911e-07
		0	5.41091e-07	100	9.32336e-07
		0	5.46455e-07	100	9.07421e-07
		0	5.44906e-07	100	8.90017e-07
		0	5.47886e-07	100	9.03607e-07
		0	5.4419e-07	100	8.99077e-07
		0	5.29766e-07	100	8.98361e-07
		0	5.2762e-07	100	9.15647e-07
		0	5.4419e-07	100	8.91566e-07
		0	5.35131e-07	100	9.14216e-07
		0	5.23806e-07	100	8.99911e-07
		0	5.24521e-07	100	8.99911e-07
		0	5.35131e-07	100	8.76546e-07
		0	5.35846e-07	100	9.07421e-07
		0	5.36561e-07	100	9.06706e-07
		10	3.21031e-07	100	9.05871e-07
		10	3.18766e-07	90	8.05616e-07
		10	3.1507e-07	90	7.96676e-07
		10	3.3164e-07	90	8.07881e-07
		10	3.24845e-07	90	7.95126e-07
		10	3.2711e-07	90	8.06451e-07
		10	3.33071e-07	90	8.04186e-07
		10	3.2413e-07	90	8.00371e-07
		10	3.30806e-07	90	7.98822e-07
		10	3.2711e-07	90	8.02636e-07
		10	3.25561e-07	90	8.00371e-07
		10	3.34621e-07	90	7.92861e-07
		10	3.196e-07	90	7.87616e-07
		10	3.1352e-07	90	8.04186e-07
		10	3.24845e-07	90	7.96676e-07
		10	3.196e-07	90	7.92861e-07
		10	3.20315e-07	90	7.91311e-07
		10	3.2711e-07	90	8.01921e-07
		10	3.29375e-07	90	8.01921e-07
		20	1.49965e-07	90	8.01087e-07
		20	1.49965e-07	80	6.98686e-07
		20	1.51515e-07	80	6.88791e-07
		20	1.52946e-07	80	6.85811e-07
		20	1.49965e-07	80	6.89626e-07
		20	1.50681e-07	80	6.97851e-07
		20	1.4627e-07	80	6.97851e-07
		20	1.45435e-07	80	6.99401e-07
		20	1.5223e-07	80	6.94871e-07
		20	1.52946e-07	80	6.85096e-07
		20	1.5378e-07	80	6.85096e-07
		20	1.51515e-07	80	6.97851e-07
		20	1.477e-07	80	6.99401e-07
		20	1.59025e-07	80	6.94156e-07
		20	1.59025e-07	80	6.85096e-07
		20	1.5676e-07	80	6.88076e-07
		20	1.5378e-07	80	7.02381e-07
		20	1.59741e-07	80	7.08461e-07
		20	1.56045e-07	80	7.00951e-07
		30	2.141e-07	80	6.84381e-07
		30	2.10285e-07	70	5.70536e-07
		30	2.2912e-07	70	5.93186e-07
		30	2.1708e-07	70	6.02126e-07
		30	2.23875e-07	70	5.78046e-07
		30	2.07305e-07	70	5.84126e-07
		30	2.0957e-07	70	5.78761e-07
		30	2.13265e-07	70	5.87821e-07
		30	2.19345e-07	70	5.88656e-07
		30	2.11001e-07	70	5.90086e-07
		30	2.14815e-07	70	5.91636e-07
		30	2.08736e-07	70	5.87821e-07
		30	2.1708e-07	70	6.03676e-07
		30	2.0349e-07	70	5.92351e-07
		30	2.2006e-07	70	5.86391e-07
		30	2.23875e-07	70	6.02126e-07
		30	2.07305e-07	70	5.96166e-07
		30	2.07305e-07	70	5.94616e-07
		30	2.06471e-07	70	5.87821e-07
		40	3.74556e-07	70	5.89371e-07
		40	3.64065e-07	60	4.69565e-07
		40	3.63231e-07	60	4.74811e-07
		40	3.7086e-07	60	4.65751e-07
		40	3.70026e-07	60	4.66466e-07
		40	3.71575e-07	60	4.74095e-07
		40	3.6931e-07	60	4.68731e-07
		40	3.60251e-07	60	4.79341e-07
		40	3.60966e-07	60	4.7636e-07
		40	3.6931e-07	60	4.80056e-07
		40	3.74556e-07	60	4.92096e-07
		40	3.618e-07	60	4.86136e-07
		40	3.63231e-07	60	4.83871e-07
		40	3.68595e-07	60	4.86851e-07
		40	3.55005e-07	60	4.77791e-07
		40	3.55005e-07	60	4.75526e-07
		40	3.65496e-07	60	4.87566e-07
		40	3.618e-07	60	4.70996e-07
		40	3.56436e-07	60	4.87566e-07
		50	5.09501e-07	60	4.95911e-07
		50	5.10931e-07	50	3.55005e-07
		50	5.07951e-07	50	3.56436e-07
		50	5.09501e-07	50	3.48926e-07
		50	5.10216e-07	50	3.63231e-07
		50	5.09501e-07	50	3.63231e-07
		50	5.11766e-07	50	3.53456e-07
		50	4.95911e-07	50	3.53456e-07
		50	5.11766e-07	50	3.60251e-07
		50	4.95911e-07	50	3.67761e-07
		50	4.9746e-07	50	3.63231e-07
		50	5.0199e-07	50	3.63231e-07
		50	5.00441e-07	50	3.57986e-07
		50	4.95911e-07	50	3.60251e-07
		50	5.00441e-07	50	3.67045e-07
		50	4.89831e-07	50	3.62516e-07
		50	4.89831e-07	50	3.47495e-07
		50	4.95911e-07	50	3.6478e-07
		50	4.9293e-07	50	3.65496e-07
		60	6.17266e-07	50	3.64065e-07
		60	6.30856e-07	40	2.32101e-07
		60	6.12021e-07	40	2.25306e-07
		60	6.09756e-07	40	2.4271e-07
		60	6.17266e-07	40	2.2912e-07
		60	6.09756e-07	40	2.1708e-07
		60	6.13451e-07	40	2.40445e-07
		60	6.23226e-07	40	2.2912e-07
		60	6.14286e-07	40	2.31385e-07
		60	6.19531e-07	40	2.36631e-07
		60	6.18696e-07	40	2.41876e-07
		60	6.17981e-07	40	2.32101e-07
		60	6.10471e-07	40	2.36631e-07
		60	6.14286e-07	40	2.14815e-07
		60	6.20961e-07	40	2.36631e-07
		60	6.14286e-07	40	2.31385e-07
		60	6.20246e-07	40	2.4271e-07
		60	6.08206e-07	40	2.352e-07
		60	6.05226e-07	40	2.352e-07
		70	7.23481e-07	40	2.36631e-07
		70	7.22766e-07	30	1.7035e-07
		70	7.16686e-07	30	1.62005e-07
		70	7.25031e-07	30	1.65105e-07
		70	7.32541e-07	30	1.7333e-07
		70	7.05481e-07	30	1.56045e-07
		70	7.07746e-07	30	1.6737e-07
		70	6.96421e-07	30	1.54495e-07
		70	7.06911e-07	30	1.62005e-07
		70	7.21216e-07	30	1.60575e-07
		70	7.03931e-07	30	1.4627e-07
		70	7.06911e-07	30	1.60575e-07
		70	7.09891e-07	30	1.60575e-07
		70	7.09891e-07	30	1.55211e-07
		70	7.03931e-07	30	1.56045e-07
		70	7.13706e-07	30	1.68085e-07
		70	7.15971e-07	30	1.48416e-07
		70	7.15256e-07	30	1.63555e-07
		70	7.09176e-07	30	1.6284e-07
		80	8.01921e-07	30	1.6129e-07
		80	8.20041e-07	20	2.65241e-07
		80	7.91311e-07	20	2.69771e-07
		80	8.09431e-07	20	2.563e-07
		80	8.08716e-07	20	2.55466e-07
		80	8.06451e-07	20	2.49505e-07
		80	8.07881e-07	20	2.47955e-07
		80	8.09431e-07	20	2.4569e-07
		80	8.17776e-07	20	2.5177e-07
		80	7.99656e-07	20	2.55466e-07
		80	8.13961e-07	20	2.55466e-07
		80	7.87616e-07	20	2.44975e-07
		80	7.89046e-07	20	2.48671e-07
		80	8.08716e-07	20	2.4724e-07
		80	7.88331e-07	20	2.4569e-07
		80	7.93576e-07	20	2.55466e-07
		80	7.86066e-07	20	2.48671e-07
		80	7.80821e-07	20	2.39611e-07
		80	7.93576e-07	20	2.43425e-07
		90	8.92282e-07	20	2.5177e-07
		90	8.81791e-07	20	2.3365e-07
		90	8.84771e-07	10	4.32611e-07
		90	8.67486e-07	10	4.36425e-07
		90	8.94547e-07	10	4.28796e-07
		90	8.71182e-07	10	4.2963e-07
		90	8.80241e-07	10	4.23551e-07
		90	8.79526e-07	10	4.27365e-07
		90	8.76546e-07	10	4.22001e-07
		90	8.58426e-07	10	4.25816e-07
		90	8.72731e-07	10	4.16041e-07
		90	8.61406e-07	10	4.2057e-07
		90	8.62956e-07	10	4.18305e-07
		90	8.65221e-07	10	4.09246e-07
		90	8.53896e-07	10	4.14491e-07
		90	8.60691e-07	10	4.0853e-07
		90	8.47817e-07	10	4.27365e-07
		90	8.64506e-07	10	4.06981e-07
		90	8.66652e-07	10	4.24266e-07
		100	9.39012e-07	10	4.09246e-07
		100	9.36031e-07	10	4.2057e-07
		100	9.42826e-07	0	6.06656e-07
		100	9.34482e-07	0	6.05226e-07
		100	9.34482e-07	0	6.05941e-07
		100	9.38296e-07	0	5.81026e-07
		100	9.21011e-07	0	5.93186e-07
		100	9.31502e-07	0	5.85556e-07
		100	9.23991e-07	0	5.96166e-07
		100	9.30071e-07	0	5.84126e-07
		100	9.28521e-07	0	5.9545e-07
		100	9.19461e-07	0	5.83291e-07
		100	9.08136e-07	0	5.92351e-07
		100	9.08136e-07	0	5.81861e-07
		100	9.14931e-07	0	5.9545e-07
		100	9.32336e-07	0	5.77331e-07
		100	9.17912e-07	0	5.84126e-07
		100	9.15647e-07	0	5.90921e-07
		100	9.16481e-07	0	5.83291e-07

## Sheet: Figure 2a
Figure 2a		Electrostatic Attraction	Before graphene contact		After graphene contact
Representative insulating tip electrostatic attraction		Vg	Avg. Electrostatic Attraction	Std. Dev.	Avg. Electrostatic Attraction	Std. Dev.
Vd ~60V		(V)	(nN)		(nN)
Annealed sharp tip		0	0.0525471	0.0104871	-0.101406	0.00912873
		10	-1.58259	0.00671455	-1.58743	0.00445963
		20	0.570086	0.0392299	0.395242	0.00997175
		30	5.88272	0.0556743	5.35044	0.0184195
		40	13.9552	0.0768035	12.816	0.0134966
		50	24.4112	0.0893445	22.6315	0.0283619
		60	37.1209	0.101118	34.5758	0.0608893
		70	51.9353	0.125004	48.5569	0.0609944
		80	68.8841	0.14107	64.6601	0.086467
		90	87.8311	0.15029	82.9424	0.0873508
		100	109.206	0.189487	103.48	0.0920777
		100	102.635	0.0810914	98.7429	0.0564309
		90	72.5985	0.281128	71.0205	0.0348115
		80	49.525	0.207378	49.3146	0.0177155
		70	31.9363	0.152867	32.3394	0.00717934
		60	18.6797	0.116024	19.3493	0.0160744
		50	9.20186	0.0696422	9.84768	0.0119361
		40	2.94736	0.0448787	3.52466	0.013354
		30	-0.26175	0.00854547	-0.00688776	0.00656711
		20	-0.759635	0.00739649	-0.812105	0.00672738
		10	0.930899	0.553631	0.791642	0.0182744
		0	0.70821	0.0111078	4.75904	0.0282387

## Sheet: Figure 2b
Figure 2b		Electrostatic Attraction	Before graphene contact		After graphene contact
Representative conducting tip electrostatic attraction		Vg	Avg. Electrostatic Attraction	Std. Dev.	Avg. Electrostatic Attraction	Std. Dev.
Vd ~20V		(V)	(nN)		(nN)
Conducting sharp tip		0	-0.00323582	0.00611606	-0.00867186	0.00484391
		10	0.880063	0.0165201	0.49396	0.00696758
		20	2.33781	0.0412606	0.479191	0.00826295
		30	2.36077	0.0445656	0.360709	0.00651562
		40	2.14792	0.0482269	0.387332	0.00977054
		50	2.2624	0.0490661	-0.133784	0.00479636
		60	1.15988	0.0337174	0.215223	0.00889856
		70	2.05332	0.0397439	0.228116	0.00750849
		80	2.18969	0.027272	0.0378178	0.00753273
		90	1.88447	0.0188938	0.0484057	0.0146829
		100	1.95843	0.023822			Data not collected
		100	-0.23736	0.0126005	-0.303353	0.0059521
		90	-0.476425	0.00832142	-0.564642	0.010512
		80	0.407377	0.0151212	-0.546269	0.009065
		70	0.45418	0.0211285	-0.554528	0.00489324
		60	0.393082	0.0262051	-0.518931	0.0163328
		50	0.387608	0.0175949	-0.482157	0.00779591
		40	0.616618	0.029413	-0.498824	0.0062367
		30	0.472339	0.0295432	-0.531285	0.00727863
		20	0.372631	0.0302439	-0.555366	0.00745999
		10	0.408993	0.0247638	-0.525499	0.0084311
		0	0.452498	0.0193761	-0.579923	0.00569078

## Sheet: Figure 2c
Figure 2c		Electrostatic Attraction	Before graphene contact		After graphene contact
Representative Si tip electrostatic attraction		Vg	Avg. Electrostatic Attraction	Std. Dev.	Avg. Electrostatic Attraction	Std. Dev.
Vd ~20V		(V)	(nN)		(nN)
Unmodified Si sharp tip		0	-0.0154292	0.00435374	-0.0243185	0.00371388
		10	0.341386	0.00577882	0.320467	0.00518185
		20	2.7485	0.00745342	2.57095	0.0119206
		30	6.88679	0.01694	6.47345	0.0228449
		40	12.488	0.0354301	11.7479	0.0384443
		50	19.4128	0.0572731	17.8078	0.0528022
		60	26.9858	0.0727959	25.0804	0.0657952
		70	35.7122	0.096634	32.4129	0.0787198
		80	44.3115	0.106854	38.9889	0.0906536
		90	52.0701	0.102731	39.6961	0.0657066
		100	52.9105	0.0520243	38.3251	0.0547515
		100	37.6169	0.0732257	35.9075	0.0604298
		90	23.573	0.0846062	22.887	0.0436649
		80	13.488	0.0413287	13.1999	0.0170295
		70	6.47216	0.0539081	6.4206	0.00487973
		60	2.10949	0.00745475	2.12447	0.00494311
		50	0.0308635	0.00406535	0.0660912	0.00236277
		40	0.0140101	0.00589241	-0.026577	0.00557597
		30	1.83888	0.00873027	1.68857	0.0119799
		20	5.39816	0.019621	4.99905	0.0200383
		10	10.4533	0.0141275	9.86676	0.0406847
		0	16.963	0.0330341	5.29925	0.01822

## Sheet: Figure 2d
Figure 2d		Data Set I1	Increasing Sweep			Decreasing Sweep				Data Set I2	Increasing Sweep			Decreasing Sweep				Data Set I3	Increasing Sweep			Decreasing Sweep
Insulating tip friction		Vd ~30V	Vg (V)	Friction (nN)	Friction Error	Vg (V)	Friction (nN)	Friction Error		Vd ~30V	Vg (V)	Friction (nN)	Friction Error	Vg (V)	Friction (nN)	Friction Error		Vd ~60V	Vg (V)	Friction (nN)	Friction Error	Vg (V)	Friction (nN)	Friction Error
		2.5 um R colloid	0	0.0386885	0.00083413	100	0.0448167	0.000581283		2.5 um R colloid	0	0.127226	0.0016395	100	0.128459	0.0010443		Annealed Sharp Tip	0	0.139339	0.00115496	100	0.166982	0.0030643
		5 nN Load	10	0.0420539	0.000313209	90	0.0483983	0.000429609		5 nN Load	10	0.125953	0.000944594	90	0.124793	0.00112006		10 nN Load	10	0.138699	0.00167454	90	0.161148	0.000993584
			20	0.0404211	0.000277507	80	0.0448125	0.000453442			20	0.124856	0.00112409	80	0.117864	0.000597062			20	0.136933	0.00249665	80	0.156573	0.00229255
			30	0.0409478	0.000552242	70	0.0429302	0.000561176			30	0.122946	0.00175914	70	0.116094	0.00129305			30	0.142513	0.00147405	70	0.154344	0.00149969
			40	0.0398292	0.000669506	60	0.0420003	0.000642796		Data not collected	40			60	0.115217	0.00154864			40	0.147578	0.00183398	60	0.154266	0.00129502
			50	0.040502	0.000699012	50	0.03859	0.000277987			50	0.117474	0.00100411	50	0.111118	0.00109198			50	0.14998	0.00178587	50	0.149739	0.00200356
			60	0.0418584	0.000738074	40	0.0369382	0.000658953			60	0.121281	0.00104751	40	0.111223	0.000786706			60	0.153726	0.00134982	40	0.143382	0.00115599
			70	0.0423681	0.000220812	30	0.0358982	0.000299187			70	0.122679	0.000752765	30	0.109722	0.00122203			70	0.158362	0.00153755	30	0.147376	0.000623029
			80	0.0437945	0.000405929	20	0.0353017	0.000423303			80	0.121502	0.00104869	20	0.107385	0.000628596			80	0.15854	0.00140437	20	0.141405	0.00138989
			90	0.0432868	0.000331472	10	0.0354834	0.000376419			90	0.127524	0.000899866	10	0.107192	0.00120799			90	0.16567	0.00154089	10	0.143939	0.00167543
			100	0.0455038	0.000376363	0	0.0335809	0.000211755			100	0.134246	0.00180037	0	0.10605	0.000826885			100	0.166748	0.00245495	0	0.14526	0.00101007

## Sheet: Figure 2e
Figure 2e		Data Set C1	Increasing Sweep			Decreasing Sweep				Data Set C2	Increasing Sweep			Decreasing Sweep				Data Set C3	Increasing Sweep			Decreasing Sweep
Conducting tip friction		Vd ~30V	Vg (V)	Friction (nN)	Friction Error	Vg (V)	Friction (nN)	Friction Error		Vd ~30V	Vg (V)	Friction (nN)	Friction Error	Vg (V)	Friction (nN)	Friction Error		Vd ~60V	Vg (V)	Friction (nN)	Friction Error	Vg (V)	Friction (nN)	Friction Error
		50 nm gold coated sharp tip	0	0.0150834	0.000397151	100	0.0143551	0.000208455		Conducting sharp tip	0	0.0496833	0.000537043	100	0.0546579	0.000459408		Conducting sharp tip	0	0.0848196	0.00289811	100	0.085655	0.000840921
		5 nN Load	10	0.0154004	0.000415781	90	0.0134091	0.000496386		10 nN Load	10	0.0598745	0.000684903	90	0.0554687	0.000271349		10 nN Load	10	0.0903927	0.000755431	90	0.0808213	0.0004502
			20	0.0150443	0.000322937	80	0.0133705	0.000451552			20	0.06308	0.000689635	80	0.0538787	0.000506305			20	0.0955849	0.00125659	80	0.0794456	0.00103084
			30	0.0157794	0.000285813	70	0.0136556	0.000499849			30	0.060574	0.00051236	70	0.0526911	0.000432665			30	0.0874745	0.00104952	70	0.0807149	0.001224
			40	0.014463	0.000518203	60	0.0135113	0.000157914			40	0.0581858	0.000828547	60	0.0533712	0.00111616			40	0.0786335	0.00184593	60	0.0821282	0.000983214
			50	0.014452	0.000486258	50	0.013762	0.00043788			50	0.057842	0.000817899	50	0.0528358	0.000477343			50	0.0870022	0.00166504	50	0.0763305	0.000929884
			60	0.0154458	0.000572512	40	0.0134623	0.000683586			60	0.0577123	0.000724143	40	0.0547634	0.000792094			60	0.0830768	0.000827814	40	0.0772112	0.000954006
			70	0.0150371	0.000598816	30	0.0124546	0.000702037			70	0.05962	0.00110827	30	0.0523285	0.00062152			70	0.0809531	0.000563448	30	0.0764961	0.00097838
			80	0.0141063	0.000979674	20	0.0114261	0.000266968			80	0.0606349	0.000526062	20	0.0508534	0.000329235			80	0.0808236	0.000690639	20	0.0801072	0.000572104
			90	0.0142257	0.000580416	10	0.0127975	0.00075727			90	0.0567153	0.000712616	10	0.0531918	0.00052872			90	0.0837169	0.000669587	10	0.0781007	0.00102404
			100	0.0138023	0.000593076	0	0.0128319	0.000440941			100	0.0572127	0.000378424	0	0.048699	0.000530444			100	0.0851299	0.00105189	0	0.075796	0.00150291

## Sheet: Figure 2f
Figure 2f		Data Set S1	Increasing Sweep			Decreasing Sweep				Data Set S2	Increasing Sweep			Decreasing Sweep				Data Set S3	Increasing Sweep			Decreasing Sweep
Si tip friction		Vd ~20V	Vg (V)	Friction (nN)	Friction Error	Vg (V)	Friction (nN)	Friction Error		Vd ~20V	Vg (V)	Friction (nN)	Friction Error	Vg (V)	Friction (nN)	Friction Error		Vd ~40V	Vg (V)	Friction (nN)	Friction Error	Vg (V)	Friction (nN)	Friction Error
		Unmodified Si sharp tip	0	0.0114194	0.000282872	100	0.0233977	0.00090126		Unmodified Si sharp tip	0	0.0274865	0.000484846	100	0.0477959	0.000661509		Unmodified Si sharp tip	0	0.00742489	0.000578839	100	0.084679	0.00265075
		10 nN Load	10	0.010469	0.000505922	90	0.0156901	0.000339912		10 nN Load	10	0.0289175	0.000400704	90	0.0406413	0.000395367		10 nN Load	10	0.00797482	0.000198033	90	0.0410802	0.00057361
			20	0.0110121	0.000492155	80	0.013878	0.000306468			20	0.0270719	0.000300404	80	0.0363088	0.000527157			20	0.00957508	0.000555625	80	0.027423	0.000683228
			30	0.0115624	0.00026853	70	0.0134148	0.000461392			30	0.0266358	0.000254055	70	0.0353773	0.00080642			30	0.0111418	0.000606179	70	0.0226539	0.000581255
			40	0.013085	0.000347188	60	0.0131936	0.000508551			40	0.0280213	0.000365431	60	0.0347338	0.000478162			40	0.0116925	0.000290485	60	0.0202509	0.000669369
			50	0.0175817	0.000206083	50	0.0131273	0.000263271			50	0.0355698	0.000789216	50	0.035981	0.000627232			50	0.0121273	0.00109245	50	0.0192985	0.000301041
			60	0.0218442	0.000408643	40	0.0144445	0.000408241			60	0.0429779	0.000971986	40	0.0368208	0.000699149			60	0.0265401	0.00133296	40	0.020856	0.000538893
			70	0.0246459	0.000541657	30	0.0151245	0.000483522			70	0.0503635	0.000732321	30	0.0364206	0.000820755			70	0.0461239	0.00190535	30	0.0208978	0.000546103
			80	0.0288465	0.000728788	20	0.012879	0.000298556			80	0.05181	0.000915092	20	0.0385726	0.000497609			80	0.0660799	0.00255833	20	0.0218651	0.000616371
			90	0.0285473	0.000591521	10	0.0136712	0.000592424			90	0.0479248	0.000429957	10	0.0375226	0.000483791			90	0.0820072	0.000945777	10	0.0246126	0.0003775
			100	0.0292805	0.000618581	0	0.0129825	0.000435896			100	0.0494703	0.00098481	0	0.0369189	0.000474392			100	0.0901947	0.00155024	0	0.0179643	0.000917386

## Sheet: Figure 2g
Figure 2g		Data Set I1	Increasing Sweep			Decreasing Sweep				Data Set I2	Increasing Sweep			Decreasing Sweep				Data Set I3	Increasing Sweep			Decreasing Sweep
Insulating tip friction electrostatics		Vd ~30V	Fel (nN)	Friction (nN)	Friction Error	Fel (nN)	Friction (nN)	Friction Error		Vd ~30V	Fel (nN)	Friction (nN)	Friction Error	Fel (nN)	Friction (nN)	Friction Error		Vd ~60V	Fel (nN)	Friction (nN)	Friction Error	Fel (nN)	Friction (nN)	Friction Error
		2.5 um R colloid	-0.00259158	0.0386885	0.00083413	125.483	0.0448167	0.000581283		2.5 um R colloid		0.127226	0.0016395	77.3322	0.128459	0.0010443		Annealed Sharp Tip	-0.191809	0.139339	0.00115496	104.539	0.166982	0.0030643
		5 nN Load	3.37871	0.0420539	0.000313209	96.2011	0.0483983	0.000429609		5 nN Load		0.125953	0.000944594	52.4046	0.124793	0.00112006		10 nN Load	-1.87063	0.138699	0.00167454	75.1699	0.161148	0.000993584
			10.0272	0.0404211	0.000277507	71.8709	0.0448125	0.000453442		Low voltage attraction not collected		0.124856	0.00112409	33.8029	0.117864	0.000597062			0.149415	0.136933	0.00249665	51.9232	0.156573	0.00229255
			18.5124	0.0409478	0.000552242	51.7689	0.0429302	0.000561176				0.122946	0.00175914	19.6138	0.116094	0.00129305			5.33223	0.142513	0.00147405	33.5963	0.154344	0.00149969
			29.4671	0.0398292	0.000669506	35.5183	0.0420003	0.000642796		Data not collected	9.00283			9.22075	0.115217	0.00154864			13.295	0.147578	0.00183398	19.6486	0.154266	0.00129502
			42.594	0.040502	0.000699012	24.969	0.03859	0.000277987			18.1254	0.117474	0.00100411	2.02525	0.111118	0.00109198			23.754	0.14998	0.00178587	9.4228	0.149739	0.00200356
			57.514	0.0418584	0.000738074	15.6701	0.0369382	0.000658953			29.4919	0.121281	0.00104751	-1.89118	0.111223	0.000786706			36.5211	0.153726	0.00134982	2.62233	0.143382	0.00115599
			74.3839	0.0423681	0.000220812	9.15157	0.0358982	0.000299187			43.1141	0.122679	0.000752765	-3.30407	0.109722	0.00122203			51.4782	0.158362	0.00153755	-1.10483	0.147376	0.000623029
			93.1337	0.0437945	0.000405929	5.22867	0.0353017	0.000423303			59.3519	0.121502	0.00104869		0.107385	0.000628596			68.7137	0.15854	0.00140437	-1.91552	0.141405	0.00138989
			114.134	0.0432868	0.000331472	3.54714	0.0354834	0.000376419			77.5362	0.127524	0.000899866		0.107192	0.00120799			88.048	0.16567	0.00154089	-0.0804908	0.143939	0.00167543
			130.521	0.0455038	0.000376363	3.87668	0.0335809	0.000211755			98.6363	0.134246	0.00180037		0.10605	0.000826885			109.822	0.166748	0.00245495	4.17445	0.14526	0.00101007

[truncated: 16 more sheets: Figure 2h, Figure 2i, Figure 3a, Figure 3b, Figure 3c, Figure 3d, Figure 4a, Figure 4b, Figure 5a, Figure 5b, Figure 5c, Figure 5d, Figure 5e, Figure 5f, Figure 6a, Figure 6b]
